# Supplementary material for: Genetic Diversity and Population Structure of Juniperus seravschanica Kom. Collected in Central Asia
Source: Plants (Basel). 2023 Aug 16;12(16):2961. doi: 10.3390/plants12162961 (PMC10459705; doi:10.3390/plants12162961)
Supplement: Supplementary file 1 [file plants-12-02961-s001.zip]

Archive with 4 entries (4 files):
- Figure S2.png
- Table S1.xls
- Table S2.xlsx
- Figure S1.png
