# Supplementary material for: Genetic Diversity and Population Structure of Juniperus seravschanica Kom. Collected in Central Asia
Source: Plants (Basel). 2023 Aug 16;12(16):2961. doi: 10.3390/plants12162961 (PMC10459705; doi:10.3390/plants12162961)
Supplement: Supplementary file 1 [file plants-12-02961-s001.zip › Table S1.xls]

## Sheet: Table S1
Table S1. Allelic status in eleven SSR markers for plants of fifteen populations of Juniperus seravschanica (bp)
ID	Population	Size	Jce03	Jce04	Jce05	JT_04	JT_30	JT_33	JT_34	JT_37	JT_40	JT_46	JS54
Jser 1-1	Pop 1	1	106	113	180	190	213	136	96	104	116	188	259
Jser 1-2	Pop 1	2	106	98	180	196	213	127	94	102	111	203	259
Jser 1-3	Pop 1	3	106	113	180	190	213	127	94	104	116	211	236
Jser 1-4	Pop 1	4	106	98	180	190	213	127	94	104	111	203	265
Jser 1-5	Pop 1	5	106	98	180	190	213	127	94	102	111	188	259
Jser 1-6	Pop 1	6	96	98	180	196	213	127	94	128	116	188	259
Jser 1-7	Pop 1	7	106	113	180	196	216	127	94	104	111	188	259
Jser 1-8	Pop 1	8	106	113	180	196	216	136	94	102	111	203	259
Jser 1-9	Pop 1	9	111	98	180	190	205	127	94	107	111	211	259
Jser 1-10	Pop 1	10	111	113	180	196	213	127	94	128	111	211	259
Jser 1-11	Pop 1	11	111	113	180	196	213	127	94	113	105	203	265
Jser 2-1	Pop 2	1	96	113	180	190	216	127	94	113	111	188	259
Jser 2-2	Pop 2	2	106	113	180	190	213	127	94	104	116	188	259
Jser 2-3	Pop 2	3	106	113	180	190	213	127	94	104	116	188	259
Jser 2-4	Pop 2	4	96	98	180	196	213	127	96	104	111	211	259
Jser 2-5	Pop 2	5	106	113	180	190	213	136	94	104	111	188	259
Jser 2-6	Pop 2	6	106	98	180	190	216	136	94	107	111	188	259
Jser 2-7	Pop 2	7	106	113	180	190	213	136	96	104	116	211	259
Jser 2-8	Pop 2	8	106	113	180	190	213	136	94	113	111	188	259
Jser 2-9	Pop 2	9	96	113	180	190	216	127	94	102	116	188	236
Jser 2-10	Pop 2	10	106	98	180	190	205	127	94	113	116	188	236
Jser 3-1	Pop 3	1	111	98	180	190	213	127	94	104	111	188	265
Jser 3-2	Pop 3	2	106	113	180	183	213	136	94	104	116	188	259
Jser 3-3	Pop 3	3	96	113	180	196	213	127	96	104	111	188	259
Jser 3-4	Pop 3	4	96	113	180	190	213	127	94	102	111	188	259
Jser 3-5	Pop 3	5	106	98	180	183	213	136	94	102	116	188	259
Jser 3-6	Pop 3	6	106	113	180	190	213	127	94	107	111	188	265
Jser 3-7	Pop 3	7	106	113	180	183	205	127	94	104	111	188	259
Jser 3-8	Pop 3	8	106	113	180	196	205	136	94	113	116	188	259
Jser 3-9	Pop 3	9	106	98	180	183	205	136	94	104	116	188	265
Jser 3-10	Pop 3	10	106	98	180	190	216	127	94	104	105	188	259
Jser 3-11	Pop 3	11	106	113	180	190	205	136	94	113	111	188	259
Jser 4-1	Pop 4	1	96	103	180	183	213	136	96	104	111	203	259
Jser 4-2	Pop 4	2	111	113	180	190	205	136	96	102	105	211	259
Jser 4-3	Pop 4	3	106	98	180	196	216	127	94	107	111	188	236
Jser 4-4	Pop 4	4	111	98	180	190	213	127	96	104	105	211	265
Jser 4-5	Pop 4	5	96	103	180	183	205	136	96	104	111	203	265
Jser 4-6	Pop 4	6	106	98	180	196	216	127	94	107	111	188	259
Jser 4-7	Pop 4	7	106	98	180	196	216	127	94	107	111	188	236
Jser 4-8	Pop 4	8	106	98	180	196	216	127	94	107	111	188	259
Jser 4-9	Pop 4	9	96	103	180	183	205	136	94	102	116	203	265
Jser 4-10	Pop 4	10	111	98	180	190	213	136	96	102	100	211	265
Jser 4-11	Pop 4	11	106	98	180	196	216	127	94	107	111	188	259
Jser 4-12	Pop 4	12	106	98	180	196	216	127	94	107	111	188	259
Jser 5-1	Pop 5	1	106	98	180	190	213	136	94	102	116	188	259
Jser 5-2	Pop 5	2	96	113	180	190	213	127	94	107	111	188	259
Jser 5-3	Pop 5	3	106	113	180	183	213	127	94	102	105	188	236
Jser 5-4	Pop 5	4	96	98	180	183	216	127	94	104	111	188	259
Jser 5-5	Pop 5	5	106	98	180	190	213	136	94	102	100	188	259
Jser 5-6	Pop 5	6	106	113	180	190	213	127	94	104	111	188	259
Jser 5-7	Pop 5	7	96	113	180	190	216	127	94	102	100	203	259
Jser 5-8	Pop 5	8	96	98	180	196	213	127	94	102	105	203	265
Jser 5-9	Pop 5	9	106	113	180	190	213	127	94	107	105	188	265
Jser 5-10	Pop 5	10	106	113	180	190	213	127	94	102	111	188	259
Jser 5-11	Pop 5	11	106	113	180	190	216	127	94	107	105	203	259
Jser 5-12	Pop 5	12	106	98	180	183	213	127	94	107	111	188	259
Jser 5-13	Pop 5	13	106	98	180	190	213	127	94	107	111	203	236
Jser 6-1	Pop 6	1	106	98	180	190	213	127	94	102	105	188	265
Jser 6-2	Pop 6	2	96	98	180	183	216	136	94	104	116	211	265
Jser 6-3	Pop 6	3	106	98	180	183	216	127	94	104	111	203	259
Jser 6-4	Pop 6	4	106	98	180	183	216	127	94	102	111	188	259
Jser 6-5	Pop 6	5	106	98	180	183	205	136	94	102	111	211	265
Jser 6-6	Pop 6	6	106	98	180	196	205	127	94	102	111	211	259
Jser 6-7	Pop 6	7	106	98	180	183	205	127	94	104	105	203	259
Jser 6-8	Pop 6	8	106	113	180	183	205	127	94	104	116	203	259
Jser 6-9	Pop 6	9	106	113	180	183	205	136	94	102	111	211	265
Jser 6-10	Pop 6	10	106	113	180	190	205	127	94	107	105	203	236
Jser 6-11	Pop 6	11	106	113	180	183	213	127	94	107	116	203	259
Jser 6-12	Pop 6	12	106	98	180	183	213	136	96	107	100	188	259
Jser 6-13	Pop 6	13	96	98	180	183	213	127	94	104	105	203	236
Jser 6-14	Pop 6	14	106	98	171	183	213	127	94	113	111	203	265
Jser 6-15	Pop 6	15	96	98	180	183	205	127	94	107	100	203	265
Jser 6-16	Pop 6	16	106	98	180	190	205	127	94	102	105	211	236
Jser 6-17	Pop 6	17	106	98	180	190	213	136	94	104	111	211	259
Jser 6-18	Pop 6	18	106	98	180	190	216	127	94	102	100	203	265
Jser 6-19	Pop 6	19	96	113	180	190	205	127	94	102	111	203	259
Jser 6-20	Pop 6	20	106	98	180	190	213	127	96	113	122	211	259
Jser 6-21	Pop 6	21	106	113	180	190	213	127	96	102	116	211	259
Jser 7-1	Pop 7	1	106	113	180	196	216	127	94	104	116	203	259
Jser 7-2	Pop 7	2	106	113	180	196	213	136	94	104	105	203	236
Jser 7-3	Pop 7	3	106	98	180	190	205	127	94	104	105	203	259
Jser 7-4	Pop 7	4	106	113	180	196	213	136	94	102	116	211	259
Jser 7-5	Pop 7	5	106	113	180	190	213	127	94	104	105	203	236
Jser 7-6	Pop 7	6	106	113	180	190	205	136	94	102	116	211	259
Jser 7-7	Pop 7	7	96	113	180	190	213	127	94	104	111	203	265
Jser 7-8	Pop 7	8	106	113	180	190	205	127	94	104	105	203	259
Jser 7-9	Pop 7	9	106	98	180	196	205	127	94	104	105	211	259
Jser 7-10	Pop 7	10	96	113	180	196	205	127	94	107	116	203	259
Jser 7-11	Pop 7	11	106	113	180	196	213	127	94	102	116	203	265
Jser 7-12	Pop 7	12	106	113	180	190	213	127	94	104	105	203	259
Jser 7-13	Pop 7	13	106	113	180	196	213	136	94	104	116	203	265
Jser 7-14	Pop 7	14	106	113	180	183	205	136	96	104	111	203	259
Jser 7-15	Pop 7	15	96	98	180	196	205	127	94	128	116	203	265
Jser 7-16	Pop 7	16	106	98	180	190	213	127	94	128	105	211	259
Jser 7-17	Pop 7	17	106	113	180	196	213	127	94	104	111	203	259
Jser 7-18	Pop 7	18	106	113	180	190	213	127	94	107	111	211	259
Jser 7-19	Pop 7	19	96	98	180	196	216	127	94	104	116	203	259
Jser 7-20	Pop 7	20	106	113	180	190	213	127	96	104	116	203	259
Jser 7-21	Pop 7	21	106	113	180	196	216	127	94	102	116	203	259
Jser 8-1	Pop 8	1	106	113	180	190	216	127	94	104	116	203	259
Jser 8-2	Pop 8	2	96	113	180	196	205	127	94	113	116	211	259
Jser 8-3	Pop 8	3	96	113	180	196	216	127	94	113	116	211	259
Jser 8-4	Pop 8	4	96	98	180	190	213	127	94	102	111	203	259
Jser 8-5	Pop 8	5	96	98	180	190	205	127	94	107	111	203	265
Jser 8-6	Pop 8	6	96	113	180	190	213	127	94	104	111	188	259
Jser 8-7	Pop 8	7	96	98	180	196	216	127	96	113	111	203	259
Jser 8-8	Pop 8	8	106	98	180	196	216	136	94	104	111	188	265
Jser 8-9	Pop 8	9	96	113	180	190	216	136	96	102	111	211	265
Jser 8-10	Pop 8	10	96	113	180	190	213	127	94	113	111	188	236
Jser 8-11	Pop 8	11	96	113	180	196	205	127	94	104	111	203	259
Jser 8-12	Pop 8	12	96	113	180	190	213	127	94	104	111	188	259
Jser 8-13	Pop 8	13	106	113	180	190	213	127	94	102	105	203	259
Jser 8-14	Pop 8	14	96	113	180	190	205	136	94	102	111	188	259
Jser 8-15	Pop 8	15	96	113	180	190	205	136	94	104	111	203	236
Jser 8-16	Pop 8	16	106	113	180	190	205	127	94	102	111	188	265
Jser 8-17	Pop 8	17	96	113	180	190	216	127	94	104	111	188	259
Jser 8-18	Pop 8	18	106	113	180	190	205	127	94	102	111	203	259
Jser 8-19	Pop 8	19	106	113	180	196	213	127	94	104	116	188	236
Jser 8-20	Pop 8	20	96	113	180	196	216	127	94	107	122	211	265
Jser 9-1	Pop 9	1	106	113	180	196	213	127	94	104	116	203	259
Jser 9-2	Pop 9	2	106	113	180	190	213	127	94	113	111	211	259
Jser 9-3	Pop 9	3	96	113	180	196	213	127	94	104	111	188	259
Jser 9-4	Pop 9	4	106	98	180	183	213	127	94	104	111	188	259
Jser 9-5	Pop 9	5	96	98	180	190	213	136	94	104	111	203	265
Jser 9-6	Pop 9	6	96	98	180	190	216	127	94	104	111	188	259
Jser 9-7	Pop 9	7	96	98	180	190	213	127	94	104	111	188	259
Jser 9-8	Pop 9	8	96	113	180	190	205	136	94	104	111	188	259
Jser 9-9	Pop 9	9	106	113	180	183	205	127	94	104	111	211	259
Jser 9-10	Pop 9	10	106	113	180	190	213	136	94	104	105	188	259
Jser 9-11	Pop 9	11	96	113	180	190	205	136	94	102	105	188	236
Jser 9-12	Pop 9	12	96	113	180	183	213	127	94	102	105	203	265
Jser 9-13	Pop 9	13	106	98	180	190	213	127	94	107	105	188	265
Jser 9-14	Pop 9	14	96	113	180	190	216	127	94	104	111	188	236
Jser 9-15	Pop 9	15	96	113	180	190	213	127	94	102	105	188	259
Jser 9-16	Pop 9	16	96	98	180	190	205	136	96	104	111	188	259
Jser 9-17	Pop 9	17	96	113	180	190	205	136	94	102	100	188	259
Jser 9-18	Pop 9	18	96	113	180	190	205	136	94	104	100	188	259
Jser 9-19	Pop 9	19	96	113	180	190	213	127	94	102	100	188	265
Jser 9-20	Pop 9	20	106	113	180	190	213	127	94	107	100	188	236
Jser 10-1	Pop 10	1	96	113	180	190	216	127	94	102	111	211	259
Jser 10-2	Pop 10	2	106	113	180	190	213	127	94	104	111	188	259
Jser 10-3	Pop 10	3	106	113	180	196	213	127	94	104	111	188	259
Jser 10-4	Pop 10	4	96	113	180	196	213	127	94	104	105	211	259
Jser 10-5	Pop 10	5	106	113	180	196	213	127	94	102	105	211	259
Jser 10-6	Pop 10	6	96	113	171	196	213	127	94	102	111	211	259
Jser 10-7	Pop 10	7	106	98	180	190	213	127	94	107	105	188	259
Jser 10-8	Pop 10	8	111	113	180	190	205	127	94	102	105	188	259
Jser 10-9	Pop 10	9	96	113	180	190	213	127	94	104	100	188	259
Jser 10-10	Pop 10	10	111	113	180	190	216	136	94	104	111	188	259
Jser 10-11	Pop 10	11	106	113	180	190	205	127	94	102	111	188	265
Jser 10-12	Pop 10	12	96	113	180	190	205	127	94	102	111	203	259
Jser 10-13	Pop 10	13	96	113	180	190	213	136	94	102	111	188	259
Jser 10-14	Pop 10	14	106	113	171	190	216	136	94	102	100	203	259
Jser 10-15	Pop 10	15	106	113	180	190	216	136	94	102	105	203	259
Jser 10-16	Pop 10	16	106	98	180	196	216	127	94	104	100	188	236
Jser 10-17	Pop 10	17	96	98	180	190	213	127	94	104	100	188	236
Jser 10-18	Pop 10	18	106	98	180	190	213	127	94	104	105	203	259
Jser 10-19	Pop 10	19	106	113	180	190	216	127	94	104	105	203	259
Jser 10-20	Pop 10	20	96	98	180	190	205	127	94	104	105	188	259
Jser 11-1	Pop 11	1	96	113	180	190	213	127	94	102	111	188	265
Jser 11-2	Pop 11	2	106	113	171	190	213	127	94	104	111	188	259
Jser 11-3	Pop 11	3	106	118	180	190	213	136	96	102	105	203	236
Jser 11-4	Pop 11	4	106	113	180	190	213	136	94	104	111	188	259
Jser 11-5	Pop 11	5	106	113	180	196	216	127	94	102	111	188	259
Jser 11-6	Pop 11	6	96	113	171	190	216	127	96	104	111	203	259
Jser 11-7	Pop 11	7	106	98	171	190	216	127	94	102	111	203	259
Jser 11-8	Pop 11	8	96	98	180	190	213	127	94	102	105	203	259
Jser 11-9	Pop 11	9	106	113	171	190	216	127	96	104	111	188	259
Jser 11-10	Pop 11	10	106	113	180	196	213	127	94	104	105	188	259
Jser 11-11	Pop 11	11	106	113	180	196	205	127	94	102	105	188	265
Jser 11-12	Pop 11	12	106	113	180	190	213	127	94	128	105	188	259
Jser 11-13	Pop 11	13	106	113	180	190	205	127	94	102	111	188	259
Jser 11-14	Pop 11	14	106	98	180	190	213	127	94	104	105	203	259
Jser 11-15	Pop 11	15	106	113	180	190	213	127	94	107	105	188	259
Jser 11-16	Pop 11	16	106	113	180	196	205	127	94	113	100	188	259
Jser 11-17	Pop 11	17	106	113	180	196	213	127	94	107	100	188	259
Jser 11-18	Pop 11	18	106	113	180	196	216	127	94	102	100	188	236
Jser 11-19	Pop 11	19	106	113	171	190	213	127	94	104	105	188	265
Jser 11-20	Pop 11	20	106	113	180	190	213	127	94	102	105	188	259
Jser 11-21	Pop 11	21	106	113	180	190	213	136	94	113	116	203	259
Jser 11-22	Pop 11	22	106	113	180	190	216	136	94	107	105	188	259
Jser 11-23	Pop 11	23	106	98	180	190	213	127	94	104	111	188	259
Jser 11-24	Pop 11	24	106	113	180	196	213	127	94	102	105	188	259
Jser 11-25	Pop 11	25	96	98	180	196	213	127	94	107	105	188	259
Jser 11-26	Pop 11	26	106	113	180	190	216	127	94	113	111	188	259
Jser 11-27	Pop 11	27	106	113	180	196	216	127	94	102	105	211	259
Jser 11-28	Pop 11	28	106	113	180	190	213	136	94	102	111	188	265
Jser 11-29	Pop 11	29	96	113	180	190	213	136	94	107	100	188	259
Jser 11-30	Pop 11	30	106	113	180	190	213	127	94	107	111	211	259
Jser 11-31	Pop 11	31	106	113	180	196	213	136	94	102	105	203	259
Jser 11-32	Pop 11	32	106	113	180	196	213	127	94	104	105	203	236
Jser 11-33	Pop 11	33	106	113	180	196	213	127	94	104	105	188	265
Jser 11-34	Pop 11	34	106	113	180	196	213	127	94	104	111	203	236
Jser 11-35	Pop 11	35	96	113	171	196	213	127	94	104	111	188	259
Jser 11-36	Pop 11	36	106	113	180	190	213	136	94	102	105	203	259
Jser 11-37	Pop 11	37	106	98	180	190	213	127	96	104	105	188	236
Jser 11-38	Pop 11	38	106	113	180	190	213	127	94	102	100	188	259
Jser 11-39	Pop 11	39	96	98	180	190	213	127	94	104	111	188	259
Jser 11-40	Pop 11	40	106	113	180	190	213	127	94	107	105	188	259
Jser 11-41	Pop 11	41	106	113	180	190	216	127	96	104	100	203	265
Jser 12-1	Pop 12	1	96	113	180	190	213	127	94	102	111	211	259
Jser 12-2	Pop 12	2	96	98	180	196	213	127	94	104	105	211	259
Jser 12-3	Pop 12	3	96	113	180	190	213	127	94	104	105	203	259
Jser 12-4	Pop 12	4	106	113	171	190	213	127	94	107	100	188	265
Jser 12-5	Pop 12	5	96	113	180	190	213	127	94	107	105	188	259
Jser 12-6	Pop 12	6	96	113	180	190	216	127	94	113	105	203	236
Jser 12-7	Pop 12	7	106	113	180	196	216	136	94	107	100	188	236
Jser 12-8	Pop 12	8	96	113	180	190	213	136	94	104	100	188	265
Jser 12-9	Pop 12	9	96	113	180	190	205	136	94	104	122	211	236
Jser 12-10	Pop 12	10	106	113	180	190	205	136	94	107	105	188	259
Jser 12-11	Pop 12	11	106	113	180	190	213	127	94	128	105	188	265
Jser 12-12	Pop 12	12	106	113	180	190	213	136	94	107	100	188	259
Jser 12-13	Pop 12	13	106	113	180	190	213	136	94	107	100	188	259
Jser 12-14	Pop 12	14	96	98	180	190	205	127	96	102	105	203	265
Jser 12-15	Pop 12	15	111	113	180	190	213	127	94	102	116	203	259
Jser 12-16	Pop 12	16	106	113	180	190	213	127	94	104	105	203	259
Jser 12-17	Pop 12	17	96	98	180	190	213	127	94	128	105	203	259
Jser 12-18	Pop 12	18	96	113	180	196	213	127	94	104	111	188	259
Jser 12-19	Pop 12	19	106	113	180	196	216	136	94	102	105	188	259
Jser 12-20	Pop 12	20	96	113	180	196	205	127	94	102	105	188	259
Jser 12-21	Pop 12	21	96	113	180	190	213	127	94	104	111	203	259
Jser 12-22	Pop 12	22	106	113	180	190	213	127	94	104	116	203	259
Jser 12-23	Pop 12	23	106	113	180	190	213	127	94	107	100	203	265
Jser 12-24	Pop 12	24	106	98	171	183	213	136	94	102	116	203	259
Jser 12-25	Pop 12	25	96	113	180	196	205	127	94	107	100	203	259
Jser 12-26	Pop 12	26	96	113	180	190	213	127	94	107	111	203	259
Jser 12-27	Pop 12	27	106	98	171	190	205	127	94	104	105	203	259
Jser 12-28	Pop 12	28	106	113	180	183	216	127	94	102	105	203	236
Jser 12-29	Pop 12	29	106	113	180	190	216	136	96	107	105	203	236
Jser 12-30	Pop 12	30	96	98	180	190	213	127	94	104	111	211	259
Jser 12-31	Pop 12	31	106	113	180	190	205	127	96	102	105	203	236
Jser 12-32	Pop 12	32	96	113	180	190	205	127	94	102	116	203	236
Jser 12-33	Pop 12	33	106	98	180	190	216	127	94	102	100	203	236
Jser 12-34	Pop 12	34	106	113	180	190	205	127	94	102	100	203	259
Jser 12-35	Pop 12	35	106	113	180	190	205	136	94	107	105	203	259
Jser 12-36	Pop 12	36	106	113	171	190	205	136	94	104	100	211	259
Jser 12-37	Pop 12	37	96	113	180	190	205	127	94	104	111	203	259
Jser 12-38	Pop 12	38	106	113	180	190	216	127	94	113	111	211	259
Jser 12-39	Pop 12	39	96	98	180	190	216	127	94	102	116	203	236
Jser 12-40	Pop 12	40	106	98	180	196	205	127	96	102	111	203	236
Jser 13-1	Pop 13	1	106	113	180	196	213	127	94	102	105	188	236
Jser 13-2	Pop 13	2	96	98	171	190	3	136	94	107	105	203	259
Jser 13-3	Pop 13	3	106	113	180	190	213	136	94	104	105	203	265
Jser 13-4	Pop 13	4	106	113	180	190	205	136	96	102	105	203	265
Jser 13-5	Pop 13	5	106	98	180	190	213	136	96	102	105	203	259
Jser 13-6	Pop 13	6	106	113	180	196	205	127	94	107	105	203	236
Jser 13-7	Pop 13	7	106	98	180	190	213	136	96	102	105	203	259
Jser 13-8	Pop 13	8	111	98	180	196	213	127	94	104	105	203	259
Jser 13-9	Pop 13	9	106	98	180	183	216	136	94	107	105	211	259
Jser 13-10	Pop 13	10	106	113	180	190	213	136	94	102	105	203	236
Jser 13-11	Pop 13	11	106	98	180	190	213	136	96	102	105	203	259
Jser 13-12	Pop 13	12	106	113	180	190	205	136	94	107	105	211	236
Jser 13-13	Pop 13	13	106	113	180	190	216	127	94	104	100	203	259
Jser 13-14	Pop 13	14	106	98	180	190	216	136	96	104	105	203	236
Jser 13-15	Pop 13	15	106	98	180	190	213	127	94	107	105	203	236
Jser 13-16	Pop 13	16	96	113	171	196	213	127	94	102	105	203	236
Jser 13-17	Pop 13	17	106	98	180	190	213	136	96	102	105	203	259
Jser 13-18	Pop 13	18	96	98	180	183	213	127	94	107	100	203	236
Jser 13-19	Pop 13	19	106	113	180	190	213	136	96	104	105	203	265
Jser 13-20	Pop 13	20	106	98	180	190	213	136	94	102	100	203	259
Jser 14-1	Pop 14	1	106	113	180	190	216	136	94	113	111	188	259
Jser 14-2	Pop 14	2	106	113	180	190	216	136	94	102	111	188	259
Jser 14-3	Pop 14	3	106	98	180	190	213	127	94	107	105	188	259
Jser 14-4	Pop 14	4	106	113	180	190	213	127	94	104	100	188	259
Jser 14-5	Pop 14	5	96	113	180	190	213	136	94	128	105	188	259
Jser 14-6	Pop 14	6	106	113	180	183	213	127	94	107	105	188	259
Jser 14-7	Pop 14	7	106	113	180	196	216	127	94	107	100	188	259
Jser 14-8	Pop 14	8	106	113	180	183	213	136	94	104	105	188	265
Jser 14-9	Pop 14	9	106	113	180	190	216	127	94	102	100	188	236
Jser 14-10	Pop 14	10	106	113	180	196	213	127	94	102	105	188	265
Jser 14-11	Pop 14	11	106	113	180	190	213	127	94	104	105	188	265
Jser 14-12	Pop 14	12	96	98	180	196	213	136	94	113	100	188	259
Jser 14-13	Pop 14	13	106	113	180	190	213	127	94	104	100	188	236
Jser 14-14	Pop 14	14	106	113	180	183	216	127	94	104	100	188	259
Jser 14-15	Pop 14	15	106	113	180	183	213	127	94	102	100	188	259
Jser 14-16	Pop 14	16	106	113	180	183	213	136	94	104	111	203	265
Jser 14-17	Pop 14	17	106	113	180	196	213	127	94	104	100	188	236
Jser 14-18	Pop 14	18	106	98	180	190	213	127	94	104	111	188	236
Jser 14-19	Pop 14	19	106	113	180	190	205	127	94	104	105	203	236
Jser 14-20	Pop 14	20	96	103	180	183	205	127	94	104	105	188	265
Jser 15-1	Pop 15	1	96	113	180	190	213	127	94	104	116	188	259
Jser 15-2	Pop 15	2	106	98	171	190	216	136	94	102	116	211	236
Jser 15-3	Pop 15	3	111	113	171	196	213	136	94	102	111	203	236
Jser 15-4	Pop 15	4	106	113	180	183	213	136	94	102	111	203	259
Jser 15-5	Pop 15	5	106	98	180	196	216	136	94	104	105	203	265
Jser 15-6	Pop 15	6	106	113	180	190	205	136	94	102	105	203	259
Jser 15-7	Pop 15	7	96	98	180	190	213	136	94	102	105	203	259
Jser 15-8	Pop 15	8	106	113	180	190	213	136	94	104	100	211	259
Jser 15-9	Pop 15	9	106	113	180	196	213	136	94	104	100	211	259
Jser 15-10	Pop 15	10	111	113	171	196	205	127	94	102	100	203	236
Jser 15-11	Pop 15	11	106	98	180	190	216	127	94	104	100	203	259
Jser 15-12	Pop 15	12	106	113	180	196	205	136	94	107	111	203	259
Jser 15-13	Pop 15	13	96	113	180	196	205	136	94	104	111	203	259
Jser 15-14	Pop 15	14	106	113	180	196	205	136	94	102	100	203	259
Jser 15-15	Pop 15	15	96	113	180	190	213	136	94	104	100	203	265
Jser 15-16	Pop 15	16	106	113	180	190	216	127	94	102	100	203	259
Jser 15-17	Pop 15	17	106	98	180	190	205	127	94	107	100	211	236
Jser 15-18	Pop 15	18	106	113	180	196	213	127	94	104	100	203	259
Jser 15-19	Pop 15	19	106	98	180	196	205	127	94	107	100	211	236
Jser 15-20	Pop 15	20	106	98	180	183	205	136	94	107	111	203	259
Jser 15-21	Pop 15	21	111	113	171	196	213	127	94	102	105	203	259
Jser 15-22	Pop 15	22	106	98	171	190	216	127	94	104	116	211	259
Jser 15-23	Pop 15	23	106	113	180	190	216	136	94	104	111	211	259
Jser 15-24	Pop 15	24	106	113	180	190	216	136	94	104	111	211	259
Jser 15-25	Pop 15	25	106	98	180	183	205	136	94	107	105	203	259
Jser 15-26	Pop 15	26	106	98	180	183	205	136	94	107	105	203	259
Jser 15-27	Pop 15	27	106	98	180	190	205	136	94	102	111	203	259
Jser 15-28	Pop 15	28	106	113	180	190	205	136	94	102	100	203	259
Jser 15-29	Pop 15	29	106	98	180	196	216	127	94	104	111	203	265
Jser 15-30	Pop 15	30	106	98	180	190	213	127	94	104	100	188	259
Jser 15-31	Pop 15	31	96	98	180	190	213	136	94	102	100	203	259
Jser 15-32	Pop 15	32	106	98	180	183	205	136	94	107	100	203	259
Jser 15-33	Pop 15	33	106	98	180	183	205	136	94	107	100	188	259
Jser 15-34	Pop 15	34	106	98	180	183	205	136	94	107	100	203	259
Jser 15-35	Pop 15	35	96	98	180	190	213	136	94	102	100	203	259
Jser 15-36	Pop 15	36	106	98	180	183	205	136	94	107	100	203	259
Jser 15-37	Pop 15	37	106	98	180	190	205	127	94	107	111	211	259
Jser 15-38	Pop 15	38	106	98	180	190	205	127	94	107	111	211	259
Jser 15-39	Pop 15	39	106	98	180	183	205	136	94	107	100	203	259
Jser 15-40	Pop 15	40	106	98	180	183	205	136	94	107	100	203	259
Jser 15-41	Pop 15	41	106	98	171	196	216	127	94	104	116	211	259
Jser 15-42	Pop 15	42	106	98	180	196	213	136	94	102	111	203	236
Jser 15-43	Pop 15	43	106	113	180	190	213	127	94	102	105	203	236
