# Supplementary material for: Genetic Diversity and Population Structure of Juniperus seravschanica Kom. Collected in Central Asia
Source: Plants (Basel). 2023 Aug 16;12(16):2961. doi: 10.3390/plants12162961 (PMC10459705; doi:10.3390/plants12162961)
Supplement: Supplementary file 1 [file plants-12-02961-s001.zip › Table S2.xlsx]

## Sheet: Table S2
Table S2.The population structure for samples in Juniperus seravschanica collected in Kazakhstan, Kyrgyzstan, and Uzbekistan at K2, K3, and K5 steps based on STRUCTURE analysis.
Populations	Region	Sample size	K2 (%)		K3 (%)			K5 (%)
			Cluster 1	Cluster 2	Cluster 1	Cluster 2	Cluster 3	Cluster 1	Cluster 2	Cluster 3	Cluster 4	Cluster 5
Pop 1	Uzbekistan	11	45.4545	54.5455	27.2727	9.09091	63.6364	18.1818	45.4545	9.09091	18.1818	9.09091
Pop 2		10	20	80	20	0	80	10	10	10	60	10
Pop 3		11	27.2727	72.7273	18.1818	9.09091	72.7273	0	0	9.09091	72.7273	18.1818
Pop 4		12	50	50	50	0	50	0	8.33333	41.6667	0	50
Pop 5	South Kyrgyzstan	13	38.4615	61.5385	53.8462	0	46.1538	30.7692	7.69231	0	30.7692	30.7692
Pop 6		21	90.4762	9.52381	85.7143	4.7619	9.52381	4.7619	4.7619	19.0476	9.52381	61.9048
Pop 7		21	61.9048	38.0952	61.9048	9.52381	28.5714	4.7619	52.381	19.0476	14.2857	9.52381
Pop 8		20	30	70	30	0	70	15	15	10	50	10
Pop 9	North Kyrgyzstan	20	30	70	25	10	65	15	15	0	60	10
Pop 10		20	20	80	15	15	70	20	15	5	55	5
Pop 11	Kazakhstan	41	24.3902	75.6098	19.5122	12.1951	68.2927	24.3902	29.2683	4.87805	39.0244	2.43902
Pop 12		40	47.5	52.5	45	7.5	47.5	7.5	25	15	25	27.5
Pop 13		20	90	10	90	0	10	5	35	5	0	55
Pop 14		20	20	80	30	0	70	25	10	5	25	35
Pop 15		43	74.4186	25.5814	72.093	9.30233	18.6047	2.32558	16.2791	16.2791	11.6279	53.4884
Total	Uzbekistan	44	35.6818	64.3182	28.8636	4.54545	66.5909	7.04545	15.947	17.4621	37.7273	21.8182
	South Kyrgyzstan	75	55.2106	44.7894	57.8663	3.57143	38.5623	13.8233	19.9588	12.0238	26.1447	28.0495
	North Kyrgyzstan	40	25	75	20	12.5	67.5	17.5	15	2.5	57.5	7.5
	Kazakhstan	164	51.2618	48.7382	51.321	5.79949	42.8795	12.8432	23.1095	9.23142	20.1305	34.6855
